# Supplementary material for: Wound Healing and Antioxidant Properties of Launaea procumbens Supported by Metabolomic Profiling and Molecular Docking
Source: Antioxidants (Basel). 2022 Nov 16;11(11):2258. doi: 10.3390/antiox11112258 (PMC9687060; doi:10.3390/antiox11112258)
Supplement: Supplementary file 1 [file antioxidants-11-02258-s001.zip]

Archive with 1 entries (1 files):
- antioxidants-1991439-supplementary.pdf
